# Supplementary material for: Validation of the third version of the Copenhagen Psychosocial Questionnaire for Portugal
Source: PLOS Glob Public Health. 2026 May 19;6(5):e0006036. doi: 10.1371/journal.pgph.0006036 (PMC13186338; doi:10.1371/journal.pgph.0006036)
Supplement: S2 File — (XLSX) [file pgph.0006036.s002.xlsx]

## Sheet: Sheet1
	VT	B	RCl	SSC	OJ	JI	ST	Rco	S	IW	DS	WLC	Pre	SRH	QD	MoW	SSSup	QL	SE	QoW	CD	CtoW	Rec	PD	WP	SCW	IWC	CWT	JS	HT	ED
VT
B	-0.324
RCl	0.565	-0.233
SSC	0.44	-0.264	0.39
OJ	0.829	-0.407	0.534	0.537
JI	-0.123	0.178	-0.073	-0.089	-0.022
ST	-0.276	0.691	-0.15	-0.209	-0.278	0.216
Rco	-0.492	0.354	-0.35	-0.236	-0.394	0.154	0.305
S	-0.379	0.887	-0.293	-0.275	-0.432	0.204	0.692	0.395
IW	0.221	-0.069	0.237	0.182	0.217	-0.136	-0.051	0.019	-0.076
DS	-0.459	0.792	-0.357	-0.328	-0.431	0.257	0.656	0.45	0.887	-0.108
WLC	-0.385	0.617	-0.19	-0.232	-0.385	0.097	0.465	0.476	0.59	0.058	0.529
Pre	0.722	-0.393	0.658	0.481	0.809	-0.049	-0.268	-0.431	-0.426	0.288	-0.418	-0.353
SRH	-0.186	0.415	-0.144	-0.241	-0.243	0.097	0.32	0.113	0.384	-0.062	0.361	0.271	-0.218
QD	-0.308	0.395	-0.325	-0.196	-0.375	-0.018	0.242	0.442	0.378	0.117	0.315	0.538	-0.353	0.204
MoW	0.468	-0.253	0.514	0.341	0.47	-0.087	-0.181	-0.198	-0.308	0.383	-0.384	-0.125	0.555	-0.191	-0.118
SSSup	0.533	-0.296	0.433	0.529	0.708	0.011	-0.189	-0.234	-0.317	0.192	-0.305	-0.292	0.662	-0.209	-0.278	0.349
QL	0.641	-0.316	0.505	0.423	0.725	-0.041	-0.223	-0.37	-0.36	0.183	-0.38	-0.357	0.702	-0.187	-0.325	0.417	0.762
SE	0.486	-0.393	0.478	0.303	0.412	-0.22	-0.35	-0.315	-0.459	0.268	-0.505	-0.349	0.465	-0.278	-0.305	0.424	0.329	0.405
QoW	0.435	-0.217	0.412	0.266	0.336	-0.082	-0.193	-0.308	-0.274	0.196	-0.348	-0.218	0.395	-0.136	-0.226	0.425	0.247	0.333	0.472
CD	-0.076	0.298	0.037	-0.014	-0.121	-0.02	0.19	0.369	0.245	0.421	0.156	0.442	-0.091	0.105	0.416	0.261	-0.02	-0.064	0.069	0.022
CtoW	0.633	-0.349	0.542	0.49	0.703	-0.037	-0.222	-0.293	-0.353	0.347	-0.417	-0.267	0.76	-0.235	-0.246	0.853	0.535	0.557	0.426	0.422	0.078
Rec	0.757	-0.418	0.614	0.517	0.864	-0.088	-0.293	-0.388	-0.458	0.276	-0.477	-0.387	0.834	-0.266	-0.339	0.534	0.692	0.693	0.463	0.366	-0.1	0.753
PD	0.4	-0.198	0.425	0.362	0.406	-0.105	-0.141	-0.112	-0.218	0.502	-0.286	-0.068	0.481	-0.166	-0.039	0.656	0.324	0.371	0.357	0.299	0.361	0.603	0.467
WP	-0.25	0.435	-0.145	-0.183	-0.346	0.022	0.257	0.331	0.389	0.058	0.297	0.512	-0.288	0.165	0.593	-0.066	-0.204	-0.231	-0.124	-0.106	0.573	-0.225	-0.306	-0.071
SCW	0.605	-0.34	0.486	0.774	0.631	-0.13	-0.266	-0.373	-0.362	0.188	-0.437	-0.304	0.54	-0.23	-0.234	0.46	0.522	0.524	0.398	0.358	-0.029	0.61	0.625	0.393	-0.211
IWC	-0.235	0.283	-0.12	-0.143	-0.241	0.602	0.28	0.219	0.299	-0.159	0.307	0.232	-0.246	0.137	0.066	-0.162	-0.108	-0.139	-0.213	-0.059	0.096	-0.202	-0.263	-0.185	0.131	-0.168
CWT	0.349	-0.289	0.184	0.374	0.354	-0.239	-0.264	-0.196	-0.237	0.314	-0.272	-0.28	0.351	-0.174	-0.089	0.253	0.325	0.297	0.329	0.199	-0.081	0.385	0.405	0.303	-0.264	0.394	-0.29
JS	0.615	-0.364	0.568	0.427	0.635	-0.078	-0.268	-0.34	-0.403	0.326	-0.466	-0.288	0.663	-0.227	-0.255	0.719	0.483	0.553	0.575	0.529	0.052	0.759	0.659	0.568	-0.18	0.528	-0.2	0.266
HT	0.658	-0.324	0.408	0.569	0.624	-0.19	-0.293	-0.549	-0.366	0.13	-0.43	-0.351	0.543	-0.184	-0.258	0.346	0.423	0.48	0.351	0.334	-0.139	0.474	0.549	0.297	-0.213	0.725	-0.265	0.324	0.457
ED	-0.318	0.503	-0.194	-0.227	-0.415	-0.014	0.326	0.449	0.486	0.2	0.372	0.574	-0.347	0.252	0.467	-0.021	-0.312	-0.331	-0.217	-0.154	0.697	-0.227	-0.434	-0.014	0.528	-0.311	0.138	-0.256	-0.229	-0.353
Code:
Quantitative Demands (QD)
Work Pace (WP)
Cognitive Demands (CD)
Emotional Demands (ED)
Influence at Work (IW)
Possibilities for Development (PD)
Control over Working Time (CWT)
Meaning of Work (MoW)
Commitment to the Workplace (CtoW)
Predictability (Pre)
Recognition (Rec)
Role Clarity (RCl)
Role Conflicts (RCo)
Quality of Leadership (QL)
Social Support from Colleagues (SSC)
Social Support from Supervisors (SSSup)
Sense of Community at Work (SCW)
Job Insecurity (JI)
Insecurity over Working Conditions (IWC)
Quality of Work (QoW)
Horizontal Trust (HT)
Vertical Trust (VT)
Organizational Justice (OJ)
Work-Life Conflict (WLC)
Job Satisfaction (JS)
Self-Rated Health (SRH)
Self-Efficacy (SE)
Sleeping Troubles (ST)
Burnout (B)
Stress (S)
Depressive Symptoms (DS)
